# Supplementary material for: Fluoxetine Reshapes Macrophage Membrane Sphingolipids and Inflammatory Response Without Affecting Extracellular Vesicle Biogenesis upon Inactivated SARS-CoV-2 Stimulation
Source: Membranes (Basel). 2026 Mar 4;16(3):98. doi: 10.3390/membranes16030098 (PMC13027969; doi:10.3390/membranes16030098)
Supplement: Supplementary file 1 [file membranes-16-00098-s001.zip]

Archive with 1 entries (1 files):
- membranes-4008850-supplementary.pdf
